# Supplementary material for: An Injectable Thermosensitive Chitosan/Astaxanthin/Ibuprofen Hydrogel Mitigates High-Voltage, Low-Current Electrical Burn Injury Through Inhibition of ROS–NF-κB Signaling-Mediated Inflammation
Source: Pharmaceutics. 2026 Mar 3;18(3):323. doi: 10.3390/pharmaceutics18030323 (PMC13029109; doi:10.3390/pharmaceutics18030323)
Supplement: Supplementary file 1 [file pharmaceutics-18-00323-s001.zip]

Archive with 1 entries (1 files):
- pharmaceutics-4166982-supplementary.pdf
